# Supplementary material for: Could CT Radiomic Analysis of Benign Adrenal Incidentalomas Suggest the Need for Further Endocrinological Evaluation?
Source: Curr Oncol. 2024 Aug 25;31(9):4917–26. doi: 10.3390/curroncol31090364 (PMC11431504; doi:10.3390/curroncol31090364)
Supplement: Supplementary file 1 [file curroncol-31-00364-s001.zip]

Archive with 2 entries (2 files):
- Supplemental Figure S1.tiff
- Supplemental Table S1.xlsx
