# Supplementary material for: Could CT Radiomic Analysis of Benign Adrenal Incidentalomas Suggest the Need for Further Endocrinological Evaluation?
Source: Curr Oncol. 2024 Aug 25;31(9):4917–26. doi: 10.3390/curroncol31090364 (PMC11431504; doi:10.3390/curroncol31090364)
Supplement: Supplementary file 1 [file curroncol-31-00364-s001.zip › Supplemental Table S1.xlsx]

## Sheet: value_corr
	diam_1	diam_2	diam_3	HU_1	HU_2	HU_3	MEDIA_DIAM	MAX_DIAM	AREA_2D_DX...10	VOL_3D_DX...11	HU_DX...12	diam_1_fu	diam_2_fu	diam_3_fu	HU_1_fu	HU_2_fu	HU_3_fu	MEDIA_DIAM_FU	MAX_DIAM_FU	AREA_2D_DX...21	VOL_3D_DX...22	HU_DX...23	DIFF_DIAM_MEDIO	DIFF_DIAM_MAX	DIFF_AREA	DIFF_VOL	DIFF_HU	MORPHOLOGICAL_Volume_IBSI_RNU0	MORPHOLOGICAL_ApproximateVolume_IBSI_YEKZ	MORPHOLOGICAL_voxelsCounting_IBSI_No	MORPHOLOGICAL_SurfaceArea_IBSI_C0JK	MORPHOLOGICAL_SurfaceToVolumeRatio_IBSI_2PR5	MORPHOLOGICAL_Compacity_IBSI_No	MORPHOLOGICAL_Compactness1_IBSI_SKGS	MORPHOLOGICAL_Compactness2_IBSI_BQWJ	MORPHOLOGICAL_SphericalDisproportion_IBSI_KRCK	MORPHOLOGICAL_Sphericity_IBSI_QCFX	MORPHOLOGICAL_Asphericity_IBSI_25C7	MORPHOLOGICAL_CentreOfMassShift_IBSI_KLMA	MORPHOLOGICAL_Maximum3DDiameter_IBSI_L0JK	MORPHOLOGICAL_IntegratedIntensity_IBSI_99N0	INTENSITYBASED_Mean_HUIBSI_Q4LE	INTENSITYBASED_Variance_HUIBSI_ECT3	INTENSITYBASED_Skewness_HUIBSI_KE2A	INTENSITYBASED_Kurtosis_HUIBSI_IPH6	INTENSITYBASED_Median_HUIBSI_Y12H	INTENSITYBASED_MinimumGreyLevel_HUIBSI_1GSF	INTENSITYBASED_10thPercentile_HUIBSI_QG58	INTENSITYBASED_25thPercentile_HUIBSI_No
diam_1	1	0.625272	0.737369	-0.382278	-0.355796	-0.345767	0.964526	0.970644	0.950411	0.97613	-0.376511	0.977907	0.622361	0.80076	-0.243543	-0.278915	-0.257914	0.941128	0.951575	0.938312	0.959201	-0.281773	-0.188182	0.0718085	0.442197	0.372845	0.315747	0.718079	0.717785	0.717785	0.708299	-0.570757	-0.0378492	-0.0656433	-0.114914	-0.0205741	-0.0486482	-0.0205745	-0.0565215	0.582445	0.638886	-0.521235	0.218673	-0.229645	-0.0503873	-0.537282	0.51688	0.2516	-0.0334254
diam_2		1	0.346195	-0.254723	-0.22267	-0.158491	0.713521	0.664825	0.829003	0.743223	-0.217331	0.636951	0.867523	0.549496	0.176648	-0.108194	0.0382563	0.743676	0.677209	0.778121	0.745226	0.0245825	0.0462187	0.138108	0.638485	0.333602	0.2071	0.565297	0.563562	0.563562	0.44084	-0.49937	-0.315322	0.253202	0.220467	-0.3056	0.264025	-0.3056	-0.29438	0.285809	0.562259	-0.352609	0.135411	-0.329734	-0.376247	-0.37298	0.275175	0.102743	-0.10582
diam_3			1	-0.0519964	-0.0354775	-0.0798102	0.837308	0.800319	0.625526	0.766924	-0.0598753	0.710312	0.238561	0.889313	0.0628253	0.0284017	0.00407304	0.717992	0.781222	0.583641	0.70008	0.0336805	-0.182414	0.263623	0.400414	0.312192	0.186016	0.514982	0.514467	0.514467	0.512048	-0.642806	-0.277343	0.180725	0.137967	-0.260547	0.195949	-0.260548	0.0233943	0.352372	0.499959	-0.706168	0.193032	-0.481248	-0.271208	-0.66177	0.641198	0.0294723	-0.43988
HU_1				1	0.793299	0.94094	-0.294853	-0.275176	-0.390455	-0.354814	0.952665	-0.394448	-0.333755	-0.165249	0.8401	0.926983	0.732898	-0.354895	-0.242707	-0.402469	-0.379608	0.905229	0.467819	0.489364	0.290209	0.260581	-0.0720029	-0.323934	-0.324603	-0.324603	-0.343791	-0.0834323	-0.329649	0.356732	0.368782	-0.334287	0.352422	-0.334287	-0.180522	-0.350359	-0.273164	0.147398	-0.226775	-0.528366	-0.383687	0.239304	-0.210106	-0.557022	-0.475689
HU_2					1	0.861879	-0.26653	-0.285434	-0.353558	-0.295275	0.927888	-0.334966	-0.342411	0.0635872	0.713909	0.775128	0.379916	-0.256723	-0.209088	-0.383607	-0.283552	0.683415	0.282616	0.22075	0.110965	0.156241	-0.129799	-0.130033	-0.130147	-0.130147	-0.126057	-0.00958739	-0.0766687	0.0918107	0.0992714	-0.0790948	0.0892484	-0.0790947	-0.33843	-0.182398	0.0210745	0.347736	-0.0211669	-0.462326	-0.428885	0.371227	-0.142755	-0.357643	-0.117475
HU_3						1	-0.260151	-0.262814	-0.330997	-0.301185	0.981354	-0.33772	-0.234095	-0.0936034	0.863349	0.899497	0.678837	-0.276017	-0.196554	-0.335381	-0.301306	0.883304	0.54993	0.539653	0.405278	0.350546	-0.0223939	-0.28643	-0.287044	-0.287044	-0.321623	-0.0951813	-0.339983	0.375442	0.389503	-0.346431	0.370149	-0.346431	-0.248665	-0.365285	-0.188597	0.333063	-0.199289	-0.502438	-0.349291	0.414711	-0.26273	-0.553143	-0.324666
MEDIA_DIAM							1	0.979	0.948777	0.990008	-0.285111	0.945825	0.643033	0.885341	-0.0723471	-0.173671	-0.134201	0.953906	0.964863	0.915348	0.958389	-0.140953	-0.1561	0.163321	0.54036	0.39684	0.291094	0.716204	0.71544	0.71544	0.679215	-0.660459	-0.192304	0.0862533	0.0360853	-0.174534	0.103604	-0.174535	-0.096003	0.51651	0.665873	-0.618079	0.221339	-0.372559	-0.212208	-0.617081	0.574691	0.176548	-0.193419
MAX_DIAM								1	0.94197	0.977176	-0.286549	0.934487	0.61328	0.816106	-0.0987033	-0.131573	-0.104837	0.919302	0.966887	0.912041	0.939609	-0.122087	-0.15501	0.0969671	0.493308	0.413075	0.420775	0.64998	0.64918	0.64918	0.617276	-0.611752	-0.186676	0.0862425	0.0386229	-0.169886	0.102704	-0.169886	-0.109878	0.474355	0.580764	-0.586815	0.101435	-0.413133	-0.183096	-0.568985	0.474006	0.0880655	-0.221451
AREA_2D_DX...10									1	0.97568	-0.372382	0.930084	0.761439	0.754352	-0.133575	-0.256421	-0.195638	0.937865	0.92096	0.959421	0.957664	-0.215969	-0.141891	0.0436966	0.527664	0.356469	0.321116	0.73469	0.733775	0.733775	0.676156	-0.573313	-0.124441	0.0287985	-0.0181534	-0.10877	0.0447858	-0.108771	-0.163799	0.536683	0.671231	-0.484944	0.200348	-0.258024	-0.164001	-0.510554	0.447171	0.236536	-0.025764
VOL_3D_DX...11										1	-0.329699	0.95806	0.676548	0.853901	-0.126519	-0.230893	-0.183409	0.96024	0.959969	0.941346	0.976413	-0.198898	-0.148213	0.093358	0.519705	0.399686	0.311536	0.717735	0.717038	0.717038	0.682602	-0.58781	-0.111556	0.0110769	-0.0366673	-0.0947735	0.0275631	-0.0947738	-0.14445	0.523351	0.677749	-0.532124	0.207983	-0.327773	-0.180502	-0.543378	0.513499	0.201792	-0.104066
HU_DX...12											1	-0.369962	-0.31253	-0.066517	0.845515	0.907494	0.62534	-0.306577	-0.224174	-0.388053	-0.333389	0.863135	0.459274	0.440757	0.288556	0.27304	-0.0752599	-0.258079	-0.258568	-0.258568	-0.276858	-0.0668645	-0.263012	0.290628	0.302478	-0.267834	0.28632	-0.267834	-0.269812	-0.31545	-0.152048	0.296407	-0.156405	-0.520152	-0.403223	0.365219	-0.217928	-0.513546	-0.315751
diam_1_fu												1	0.688392	0.812356	-0.218398	-0.291595	-0.291183	0.974237	0.966265	0.963248	0.977711	-0.289968	-0.173165	0.125649	0.436055	0.400497	0.267034	0.692632	0.692642	0.692642	0.703665	-0.528541	0.0265018	-0.129265	-0.177499	0.0438139	-0.112535	0.0438136	-0.112404	0.572765	0.641019	-0.484811	0.219362	-0.257946	-0.101785	-0.506321	0.500577	0.242697	-0.0340119
diam_2_fu													1	0.458499	-0.00622636	-0.240087	-0.0721246	0.780253	0.69035	0.845063	0.767218	-0.126805	0.0515877	0.210085	0.545881	0.422789	0.121941	0.454729	0.453817	0.453817	0.391804	-0.40573	-0.174084	0.106971	0.0716916	-0.163527	0.11863	-0.163527	-0.0742704	0.234997	0.398087	-0.321124	0.0816243	-0.262745	-0.126028	-0.319225	0.275831	0.069897	-0.0724592
diam_3_fu														1	0.0342326	-0.0775304	-0.167959	0.865275	0.847788	0.722673	0.843922	-0.0771515	-0.170418	0.191659	0.443722	0.360737	0.0712948	0.728308	0.728023	0.728023	0.724703	-0.644314	-0.110167	-0.000547097	-0.0507975	-0.0911621	0.0171383	-0.0911622	-0.119648	0.527116	0.759729	-0.548882	0.392766	-0.421667	-0.316417	-0.567434	0.693965	0.219051	-0.140111
HU_1_fu															1	0.901796	0.755927	-0.112029	-0.0258661	-0.164966	-0.150301	0.954198	0.480396	0.555419	0.526139	0.327816	0.106872	-0.193779	-0.19522	-0.19522	-0.278812	-0.241695	-0.541453	0.564066	0.573074	-0.54555	0.560678	-0.54555	-0.439734	-0.336442	-0.07915	0.0707969	-0.243472	-0.699406	-0.685285	0.154154	-0.21512	-0.583957	-0.561815
HU_2_fu																1	0.715495	-0.247403	-0.0898895	-0.283302	-0.270987	0.950166	0.382212	0.416705	0.319035	0.248732	0.249365	-0.277012	-0.278099	-0.278099	-0.330128	-0.191816	-0.490625	0.514618	0.524301	-0.494953	0.511001	-0.494953	-0.34366	-0.330909	-0.219956	0.115499	-0.354962	-0.67925	-0.545449	0.217428	-0.304243	-0.661655	-0.535906
HU_3_fu																	1	-0.229414	-0.118573	-0.21578	-0.222673	0.877616	0.791725	0.680383	0.596303	0.587639	0.154576	-0.314168	-0.315243	-0.315243	-0.370653	-0.18262	-0.546204	0.585361	0.604341	-0.552739	0.578894	-0.552739	-0.265816	-0.376289	-0.222547	0.0201694	-0.219731	-0.564237	-0.46489	0.119466	-0.1885	-0.523857	-0.585674
MEDIA_DIAM_FU																		1	0.966617	0.968951	0.992152	-0.216385	-0.132253	0.181634	0.516362	0.439605	0.200712	0.717906	0.717586	0.717586	0.706259	-0.589561	-0.0640594	-0.0431457	-0.0939583	-0.0460931	-0.0255984	-0.0460932	-0.117061	0.534089	0.683713	-0.514811	0.258758	-0.336569	-0.18308	-0.53166	0.554399	0.217175	-0.0793782
MAX_DIAM_FU																			1	0.9447	0.966125	-0.0854805	-0.116981	0.197714	0.519666	0.471474	0.386864	0.639933	0.639469	0.639469	0.627665	-0.613003	-0.153994	0.0516929	0.00352674	-0.136798	0.0683805	-0.136798	-0.180216	0.477878	0.599863	-0.53845	0.111071	-0.474993	-0.259552	-0.524743	0.46177	0.0610112	-0.223392
AREA_2D_DX...21																				1	0.976232	-0.244133	-0.103959	0.128943	0.50785	0.437829	0.294864	0.651391	0.650944	0.650944	0.629348	-0.515838	-0.0559013	-0.0392846	-0.0855333	-0.0401891	-0.0234773	-0.0401892	-0.125493	0.487302	0.586205	-0.456863	0.14604	-0.286991	-0.116044	-0.468033	0.419029	0.177355	-0.0564977
VOL_3D_DX...22																					1	-0.236484	-0.108569	0.13205	0.510954	0.46261	0.248694	0.702117	0.701774	0.701774	0.690748	-0.539997	-0.0262464	-0.075582	-0.123713	-0.00917277	-0.0589314	-0.00917297	-0.146713	0.521622	0.674683	-0.472137	0.226068	-0.327211	-0.158817	-0.489083	0.508179	0.209434	-0.0536553
HU_DX...23																						1	0.579075	0.581005	0.502585	0.405786	0.19072	-0.283469	-0.28475	-0.28475	-0.352123	-0.219614	-0.563035	0.59344	0.606727	-0.56835	0.588677	-0.56835	-0.375292	-0.373031	-0.191902	0.0781981	-0.301038	-0.699544	-0.605804	0.181011	-0.260169	-0.641279	-0.601757
DIFF_DIAM_MEDIO																							1	0.724095	0.643304	0.785801	0.0153707	-0.199835	-0.19958	-0.19958	-0.196252	-0.0190371	-0.170459	0.219637	0.24385	-0.178603	0.21145	-0.178603	-0.35022	-0.194993	-0.0271652	0.368616	0.0363114	-0.25652	-0.254048	0.387399	-0.189848	-0.212921	-0.0990896
DIFF_DIAM_MAX																								1	0.77673	0.711829	-0.0904774	0.0342022	0.0342813	0.0342813	0.028989	-0.474657	-0.456201	0.445328	0.439965	-0.454413	0.447141	-0.454413	-0.0544488	-0.0254222	0.096563	-0.136684	0.172937	-0.366797	-0.281635	-0.0840814	0.232526	-0.171202	-0.385777
DIFF_AREA																									1	0.777532	0.164237	0.330625	0.329441	0.329441	0.236738	-0.617534	-0.540319	0.50838	0.489935	-0.535676	0.514272	-0.535676	-0.228911	0.100703	0.380974	-0.181826	0.14787	-0.458964	-0.346714	-0.142674	0.245453	-0.127862	-0.295262
DIFF_VOL																										1	0.192976	0.144131	0.144379	0.144379	0.172098	-0.308072	-0.153934	0.133026	0.125128	-0.150105	0.136092	-0.150105	-0.321112	0.0626573	0.271247	0.0106931	0.0773205	-0.531523	-0.290884	0.0507382	0.134841	-0.189186	-0.229176
DIFF_HU																											1	-0.090586	-0.0914824	-0.0914824	-0.151457	-0.141621	-0.370968	0.389287	0.395469	-0.374652	0.386829	-0.374653	-0.379066	-0.111348	-0.0918553	0.049861	-0.556689	-0.404884	-0.216545	0.127691	-0.434604	-0.459564	-0.241699
MORPHOLOGICAL_Volume_IBSI_RNU0																												1	0.999995	0.999995	0.974697	-0.71768	-0.017457	-0.102133	-0.158502	0.00264641	-0.0826181	0.00264592	-0.051743	0.911912	0.93894	-0.506313	0.758823	0.0522585	-0.177234	-0.639902	0.77596	0.705925	0.334767
MORPHOLOGICAL_ApproximateVolume_IBSI_YEKZ																													1	1	0.975343	-0.71664	-0.0151847	-0.104395	-0.160736	0.0049217	-0.0848864	0.00492121	-0.0518932	0.912943	0.939249	-0.505364	0.759941	0.053459	-0.176581	-0.639294	0.776193	0.707257	0.336316
MORPHOLOGICAL_voxelsCounting_IBSI_No																														1	0.975343	-0.71664	-0.0151847	-0.104395	-0.160736	0.0049217	-0.0848864	0.00492121	-0.0518932	0.912943	0.939249	-0.505364	0.759941	0.053459	-0.176581	-0.639294	0.776193	0.707257	0.336316
MORPHOLOGICAL_SurfaceArea_IBSI_C0JK																															1	-0.626876	0.152085	-0.273095	-0.328001	0.172862	-0.253767	0.172862	-0.0644529	0.953465	0.934866	-0.473334	0.793682	0.0770844	-0.152413	-0.618675	0.79153	0.750609	0.37652
MORPHOLOGICAL_SurfaceToVolumeRatio_IBSI_2PR5																																1	0.654194	-0.551113	-0.499264	0.637519	-0.568566	0.637519	-0.119043	-0.548725	-0.600891	0.67319	-0.455529	0.288612	0.277852	0.67971	-0.689248	-0.219668	0.199321
MORPHOLOGICAL_Compacity_IBSI_No																																	1	-0.990083	-0.978693	0.999709	-0.993021	0.999709	-0.158107	0.205803	0.0819318	0.380316	0.16953	0.39081	0.235511	0.266688	-0.0851974	0.38764	0.542964
MORPHOLOGICAL_Compactness1_IBSI_SKGS																																		1	0.99779	-0.993168	0.999739	-0.993168	0.133186	-0.311218	-0.182925	-0.272412	-0.24829	-0.363921	-0.215293	-0.151415	-0.0359249	-0.45128	-0.5384
MORPHOLOGICAL_Compactness2_IBSI_BQWJ																																			1	-0.983307	0.996014	-0.983307	0.116619	-0.358042	-0.228118	-0.22345	-0.282524	-0.353448	-0.211084	-0.0998062	-0.0905923	-0.478656	-0.537691
MORPHOLOGICAL_SphericalDisproportion_IBSI_KRCK																																				1	-0.995568	1	-0.154828	0.224098	0.0993691	0.36176	0.183357	0.385849	0.231055	0.24673	-0.0643147	0.398859	0.54188
MORPHOLOGICAL_Sphericity_IBSI_QCFX																																					1	-0.995568	0.138165	-0.294574	-0.166903	-0.289631	-0.236005	-0.367878	-0.217558	-0.169677	-0.0166505	-0.441402	-0.538847
MORPHOLOGICAL_Asphericity_IBSI_25C7																																						1	-0.154828	0.224097	0.0993687	0.36176	0.183356	0.385849	0.231054	0.24673	-0.0643152	0.398859	0.54188
MORPHOLOGICAL_CentreOfMassShift_IBSI_KLMA																																							1	-0.106432	-0.305947	-0.331399	0.105312	0.4533	0.780992	-0.270479	0.365288	0.13856	0.0109503
MORPHOLOGICAL_Maximum3DDiameter_IBSI_L0JK																																								1	0.862822	-0.400226	0.795779	0.213533	-0.144491	-0.571385	0.683914	0.817598	0.467132
MORPHOLOGICAL_IntegratedIntensity_IBSI_99N0																																									1	-0.333645	0.772677	-0.0427392	-0.360812	-0.483814	0.686756	0.671993	0.356393
INTENSITYBASED_Mean_HUIBSI_Q4LE																																										1	-0.271363	0.243599	0.178669	0.974251	-0.742151	-0.202518	0.47553
INTENSITYBASED_Variance_HUIBSI_ECT3																																											1	0.38145	-0.0280173	-0.445659	0.785305	0.884299	0.525078
INTENSITYBASED_Skewness_HUIBSI_KE2A																																												1	0.700006	0.120821	0.0476016	0.659278	0.754497
INTENSITYBASED_Kurtosis_HUIBSI_IPH6																																													1	0.199001	-0.0125077	0.182825	0.410375
INTENSITYBASED_Median_HUIBSI_Y12H																																														1	-0.812596	-0.402803	0.296561
INTENSITYBASED_MinimumGreyLevel_HUIBSI_1GSF																																															1	0.621077	0.0384132
INTENSITYBASED_10thPercentile_HUIBSI_QG58																																																1	0.709797
INTENSITYBASED_25thPercentile_HUIBSI_No																																																	1
INTENSITYBASED_50thPercentile_HUIBSI_Y12H
INTENSITYBASED_75thPercentile_HUIBSI_No
INTENSITYBASED_90thPercentile_HUIBSI_8DWT
INTENSITYBASED_StandardDeviation_HUIBSI_No
INTENSITYBASED_MaximumGreyLevel_HUIBSI_84IY
INTENSITYBASED_InterquartileRange_HUIBSI_SALO
INTENSITYBASED_Range_HUIBSI_2OJQ
INTENSITYBASED_MeanAbsoluteDeviation_HUIBSI_4FUA
INTENSITYBASED_RobustMeanAbsoluteDeviation_HUIBSI_1128
INTENSITYBASED_MedianAbsoluteDeviation_HUIBSI_N72L
INTENSITYBASED_CoefficientOfVariation_HUIBSI_7TET
INTENSITYBASED_QuartileCoefficientOfDispersion_HUIBSI_9S40
INTENSITYBASED_Energy_HUIBSI_N8CA
INTENSITYBASED_RootMeanSquare_HUIBSI_5ZWQ
INTENSITYBASED_TotalLesionGlycolysis_HUIBSI_No
INTENSITYHISTOGRAM_IntensityHistogramMean_HUIBSI_X6K6
INTENSITYHISTOGRAM_IntensityHistogramVariance_HUIBSI_CH89
INTENSITYHISTOGRAM_IntensityHistogramSkewness_HUIBSI_88K1
INTENSITYHISTOGRAM_IntensityHistogramKurtosis_HUIBSI_C3I7
INTENSITYHISTOGRAM_IntensityHistogramMedian_HUIBSI_WIFQ
INTENSITYHISTOGRAM_IntensityHistogramMinimumGreyLevel_HUIBSI_1PR8
INTENSITYHISTOGRAM_IntensityHistogram10thPercentile_HUIBSI_GPMT
INTENSITYHISTOGRAM_IntensityHistogram25thPercentile_HUIBSI_No
INTENSITYHISTOGRAM_IntensityHistogram50thPercentile_HUIBSI_No
INTENSITYHISTOGRAM_IntensityHistogram75thPercentile_HUIBSI_No
INTENSITYHISTOGRAM_IntensityHistogram90thPercentile_HUIBSI_OZ0C
INTENSITYHISTOGRAM_IntensityHistogramStandardDeviation_HUIBSI_No
INTENSITYHISTOGRAM_IntensityHistogramMaximumGreyLevel_HUIBSI_3NCY
INTENSITYHISTOGRAM_IntensityHistogramMode_HUIBSI_AMMC
INTENSITYHISTOGRAM_IntensityHistogramInterquartileRange_HUIBSI_WR0O
INTENSITYHISTOGRAM_IntensityHistogramRange_HUIBSI_5Z3W
INTENSITYHISTOGRAM_IntensityHistogramMeanAbsoluteDeviation_HUIBSI_D2ZX
INTENSITYHISTOGRAM_IntensityHistogramRobustMeanAbsoluteDeviation_HUIBSI_WRZB
INTENSITYHISTOGRAM_IntensityHistogramMedianAbsoluteDeviation_HUIBSI_4RNL
INTENSITYHISTOGRAM_IntensityHistogramCoefficientOfVariation_HUIBSI_CWYJ
INTENSITYHISTOGRAM_IntensityHistogramQuartileCoefficientOfDispersion_HUIBSI_SLWD
INTENSITYHISTOGRAM_IntensityHistogramEntropyLog10_HUIBSI_No
INTENSITYHISTOGRAM_IntensityHistogramEntropyLog2_HUIBSI_TLU2
INTENSITYHISTOGRAM_AreaUnderCurveCsh_HUIBSI_No
INTENSITYHISTOGRAM_Uniformity_HUIBSI_BJ5W
INTENSITYHISTOGRAM_RootMeanSquare_HUIBSI_No
INTENSITYHISTOGRAM_MaximumHistogramGradient_HUIBSI_12CE
INTENSITYHISTOGRAM_MaximumHistogramGradientGreyLevel_HUIBSI_8E6O
INTENSITYHISTOGRAM_MinimumHistogramGradient_HUIBSI_VQB3
INTENSITYHISTOGRAM_MinimumHistogramGradientGreyLevel_HUIBSI_RHQZ
GLCM_JointMaximum_IBSI_GYBY
GLCM_JointAverage_IBSI_60VM
GLCM_JointVariance_IBSI_UR99
GLCM_JointEntropyLog2_IBSI_TU9B
GLCM_JointEntropyLog10_IBSI_No
GLCM_DifferenceAverage_IBSI_TF7R
GLCM_DifferenceVariance_IBSI_D3YU
GLCM_DifferenceEntropy_IBSI_NTRS
GLCM_SumAverage_IBSI_ZGXS
GLCM_AngularSecondMoment_IBSI_8ZQL
GLCM_Contrast_IBSI_ACUI
GLCM_Dissimilarity_IBSI_8S9J
GLCM_InverseDifference_IBSI_IB1Z
GLCM_NormalisedInverseDifference_IBSI_NDRX
GLCM_InverseDifferenceMoment_IBSI_WF0Z
GLCM_NormalisedInverseDifferenceMoment_IBSI_1QCO
GLCM_Correlation_IBSI_NI2N
GLCM_Autocorrelation_IBSI_QWB0
GLCM_ClusterShade_IBSI_7NFM
GLCM_ClusterProminence_IBSI_AE86
GLRLM_ShortRunsEmphasis_IBSI_22OV
GLRLM_LongRunsEmphasis_IBSI_W4KF
GLRLM_LowGreyLevelRunEmphasis_IBSI_V3SW
GLRLM_HighGreyLevelRunEmphasis_IBSI_G3QZ
GLRLM_ShortRunLowGreyLevelEmphasis_IBSI_HTZT
GLRLM_ShortRunHighGreyLevelEmphasis_IBSI_GD3A
GLRLM_LongRunLowGreyLevelEmphasis_IBSI_IVPO
GLRLM_LongRunHighGreyLevelEmphasis_IBSI_3KUM
GLRLM_GreyLevelNonUniformity_IBSI_R5YN
GLRLM_RunLengthNonUniformity_IBSI_W92Y
GLRLM_RunPercentage_IBSI_9ZK5
NGTDM_Coarseness_IBSI_QCDE
NGTDM_Contrast_IBSI_65HE
NGTDM_Busyness_IBSI_NQ30
NGTDM_Complexity_IBSI_HDEZ
NGTDM_Strength_IBSI_1X9X
GLSZM_SmallZoneEmphasis_IBSI_5QRC
GLSZM_LargeZoneEmphasis_IBSI_48P8
GLSZM_LowGrayLevelZoneEmphasis_IBSI_XMSY
GLSZM_HighGrayLevelZoneEmphasis_IBSI_5GN9
GLSZM_SmallZoneLowGreyLevelEmphasis_IBSI_5RAI
GLSZM_SmallZoneHighGreyLevelEmphasis_IBSI_HW1V
GLSZM_LargeZoneLowGreyLevelEmphasis_IBSI_YH51
GLSZM_LargeZoneHighGreyLevelEmphasis_IBSI_J17V
GLSZM_GreyLevelNonUniformity_IBSI_JNSA
GLSZM_NormalisedGreyLevelNonUniformity_IBSI_Y1RO
GLSZM_ZoneSizeNonUniformity_IBSI_4JP3
GLSZM_NormalisedZoneSizeNonUniformity_IBSI_VB3A
GLSZM_ZonePercentage_IBSI_P30P
GLSZM_GreyLevelVariance_IBSI_BYLV
GLSZM_ZoneSizeVariance_IBSI_3NSA
GLSZM_ZoneSizeEntropy_IBSI_GU8N
[truncated: 97 more columns]
